# Supplementary material for: miR2119, a Novel Transcriptional Regulator, Plays a Positive Role in Woody Plant Drought Tolerance by Mediating the Degradation of the CkBI-1 Gene Associated with Apoptosis
Source: Int J Mol Sci. 2022 Jun 4;23(11):6306. doi: 10.3390/ijms23116306 (PMC9181555; doi:10.3390/ijms23116306)
Supplement: Supplementary file 1 [file ijms-23-06306-s001.zip]

Archive with 1 entries (1 files):
- ijms-1704502-supplementary.pdf
